# Supplementary material for: Software-based noise reduction in cranial magnetic resonance imaging: Influence on image quality
Source: PLoS One. 2018 Nov 1;13(11):e0206196. doi: 10.1371/journal.pone.0206196 (PMC6211671; doi:10.1371/journal.pone.0206196)
Supplement: S1 File — QS_study_data. (XLSX) [file pone.0206196.s001.xlsx]

## Sheet: dB(A) analysis
patient_ID	BMI(kg/m2)	SPL(max) at rest dB0	SPL(max)_tirm	SPL(max)_qtirm
1	26.35	52.9	95.9	93.1
2	21.09	53.4	91.6	89.9
3	26.57	53.8	89.8	89.3
4	30.41	54	82.7	81.7
5	31.55	53.1	98.9	91.6
6	23.67	52.8	88.1	85.8
7	19.49	53.1	77.8	76.3
8	18.44	53.6	77.3	76.1
9	25.56	53.5	77.3	75.9
10	33.64	54.2	77.7	76
11	27.04	53.3	78.4	77.1
12	27.22	52.1	78.1	76.5
13	30.47	53	78	76.5
14	19.47	52.1	77.8	76
15	31.86	52.7	76.7	75.5
16	34.02	50.4	78.6	77.5
17	22.21	52.9	77.5	76.6
18	35.35	51.9	83.6	77.1
19	27.1	52	78.5	73.4
20	22.84	49.7	78.3	72.7
21	23.14	53	76.7	75.4
22	31.13	52.8	77.6	76.5
23	23.85	53.4	78.4	77.2
24	30.04	53.7	93.1	93.5
25	40.9	54	93.1	92.5
26	28.09	54.2	92.6	91.2
27	27.78	53.2	97.9	97.8
28	26.15	53.3	91.1	90.8
29	23.89	53.2	81.1	80.1
30	27.89	53.1	78	76
31	26.3	52.5	84.9	82.1

## Sheet: SNR analysis - Results
patient_ID	SNR_liquor_tirm	SNR_liquor_qtirm	SNR_white_matter_tirm	SNR_white_matter_qtirm	SNR_gray_matter_trim	SNR_gray_matter_qtirm
1	6.19	6.055	83.211	88.881	97.263	109.612
2	6.757	4.982	59.005	88.696	75.515	112.107
3	6.164	5.11	82.185	87.174	119.731	125.436
4	4.126	4.214	68.598	77.727	90.542	106.159
5	8.626	4.477	89.145	87.368	106.461	111.758
6	6.692	7.878	85.779	89.973	102.787	112.265
7	3.562	3.229	93.126	106.92	87.438	98.117
8	3.979	4.183	88.305	93.651	101.043	107.747
9	4.883	3.167	81.435	80.513	92.67	94.608
10	6.439	5.366	86.544	84.545	101.709	98.043
11	8.374	5.467	75.499	77.376	103.881	114.603
12	8.169	6.094	85.026	95.094	101.872	119.595
13	10.421	9.244	100.802	102.75	101.005	120.675
14	4.769	4.544	84.232	88.957	117.785	121.949
15	6.753	6.28	103.876	98.893	125.768	133.246
16	7.216	7.219	76.927	85.461	104.815	121.147
17	8.052	8.661	79.62	80.486	119.118	125.524
18	9.573	6.97	87.978	95.843	113.398	129.694
19	8.39	9.435	84.66	90.37	100.84	119.448
20	9.536	10.784	96.079	107.803	113.001	129.661
21	6.375	6.003	85.243	89.649	86.147	104.65
22	7.045	8.334	89.397	102.633	104.198	124.973
23	3.899	5.538	90.491	91.807	107.369	117.577
24	8.705	7.782	83.794	83.656	95.841	107.227
25	6.668	6.596	85.75	98.572	83.946	103.414
26	6.434	8.021	77.834	84.838	101.79	115.569
27	4.067	5.26	79.003	89.561	89.564	105.419
28	10.211	10.66	81.026	85.738	96.827	115.526
29	5.47	5.461	90.458	89.579	118.06	128.638
30	3.04	2.303	107.817	110.379	97.643	118.863
31	6.614	6.073	86.475	97.356	98.147	109.108

## Sheet: subjective evaluation
patient_ID	grades tirm		grades qtirm
	Observer 1	Observer 2	Observer 1	Observer 2
1	2	1	1	1
2	2	2	2	2
3	2	2	2	2
4	2	3	2	4
5	2	2	2	2
6	2	2	2	2
7	2	2	2	2
8	3	2	3	2
9	2	2	2	2
10	2	2	2	3
11	2	2	2	2
12	2	2	3	2
13	2	2	2	2
14	2	1	2	2
15	2	2	2	2
16	2	2	2	2
17	2	2	2	2
18	2	2	2	2
19	2	2	3	3
20	2	2	3	3
21	3	3	2	2
22	2	2	2	2
23	2	2	2	2
24	2	2	2	2
25	2	2	2	2
26	2	2	2	2
27	2	2	2	2
28	1	1	1	1
29	2	2	2	2
30	2	2	2	2
31	2	2	2	2

## Sheet: White matter lesion detection
Pat	R1_number of lesions tirm	R1_qtirm		R2_number of lesions tirm	R2_qtirm
1	47	47		46	46
2	45	45		46	45
3	11	11		11	11
4	3	3		3	3
5	18	18		20	20
6	9	9		9	9
7	1	1		1	1
8	11	11		10	10
9	31	32		33	33
10	5	5		5	5
11	1	1		1	1
12	16	16		15	15
13	5	5		5	5
14	0	0		1	1
15	4	5		5	5
16	0	0		0	0
17	3	3		3	3
18	79	79		84	83
19	4	2		5	2
20	10	10		10	10
21	0	0		0	0
22	1	1		1	1
23	1	1		2	2
24	4	4		6	6
25	19	19		20	20
26	15	15		18	18
27	4	3		3	5
28	3	3		3	3
29	2	2		3	3
30	1	1		1	1
31	6	6		6	6

## Sheet: Phantom measurements
Series of measurements	SPL(max) at rest	SPL(max)_tirm	SPL(max)_qtirm
1	52	76.4	75.9
2	52.2	76	75.3
3	52	77.2	73.7
4	52.1	76.5	75.4
all Values in dB(A)
Phantom : 1,5l PET bottle, filled with water

## Sheet: ROI calculation SNR
Patient	SDEV_noise_front_right_tirm	SDEV_noise_front_right_qtirm	SDEV_noise_front_left_tirm	SDEV_noise_front_left_qtirm	SDEV_noise_rear_right_tirm	SDEV_noise_rear_right_qtirm	SDEV_noise_rear_left_tirm	SDEV_noise_rear_left_qtirm	MEAN_SDEV_Noise_tirm	MEAN_SDEV_noise_qtirm	SI_liquor_left_tirm	SI_liquor_left_qtirm	SI_liquor_right_tirm	SI_liquor_right_qtirm	SI_mean_liquor_tirm	SI_mean_liquor_qtirm	SI_white_matter_left_tirm	SI_white_matter_left_qtirm	SI_white_matter_right_tirm	SI_white_matter_right_qtirm	SI_mean_white_matter_tirm	SI_mean_white_matter_qtirm	SI_gray_left_tirm	SI_gray_left_qtirm	SI_gray_right_tirm	SI_gray_right_qtirm	SI_mean_gray_matter_tirm	SI_mean_gray_matter_qtirm	SNR_liquor_tirm	SNR_liquor_qtirm	SNR_white_matter_tirm	SNR_white_matter_qtirm	SNR_gray_matter_tirm	SNR_gray_matter_qtirm
1	4.485	3.654	4.402	3.706	3.803	3.464	3.714	3.201	4.101	3.50625	24.286	21.643	26.481	20.815	25.3835	21.229	342.633	308.429	339.865	314.846	341.249	311.637	397.583	375.818	400.167	392.833	398.875	384.326	6.18959	6.05462	83.2112	88.8806	97.2629	109.612
2	4.856	3.173	4.699	3.083	5.541	3.225	4.871	3.365	4.99175	3.2115	34.174	14	33.286	18	33.73	16	289.28	285.06	299.796	284.633	294.538	284.846	359.75	403.833	394.154	316.231	376.952	360.032	6.75715	4.9821	59.005	88.6958	75.515	112.107
3	3.572	3.453	3.607	3.697	3.716	3.786	3.883	3.436	3.6945	3.593	25.448	18.552	20.1	18.167	22.774	18.3595	306.846	319.712	300.42	306.72	303.633	313.216	431.692	435.692	453	465.692	442.346	450.692	6.1643	5.1098	82.1851	87.1739	119.731	125.436
4	4.148	3.801	4.537	3.952	5.251	3.661	3.72	3.576	4.414	3.7475	17.235	13.25	19.188	18.333	18.2115	15.7915	297.347	287.265	308.24	295.3	302.793	291.283	394.462	404.769	404.846	390.889	399.654	397.829	4.12585	4.21388	68.5984	77.7272	90.5424	106.159
5	4.119	3.663	4.301	4.05	3.427	3.65	3.483	3.741	3.8325	3.776	32.765	14.812	33.353	19	33.059	16.906	349.383	335.7	333.913	324.104	341.648	329.902	397.333	416	418.692	428	408.013	422	8.62596	4.47722	89.1449	87.3681	106.461	111.758
6	3.749	3.688	3.666	3.866	3.183	3.154	2.817	2.773	3.35375	3.37025	23.062	27.75	21.824	25.353	22.443	26.5515	292.064	306.702	283.3	299.76	287.682	303.231	349.667	374.889	339.778	381.833	344.722	378.361	6.69191	7.8782	85.7792	89.9729	102.787	112.265
7	4.748	4.139	4.292	4.61	3.403	3.085	3.1	2.975	3.88575	3.70225	15.118	9.438	12.562	14.471	13.84	11.9545	360.708	396.5	363.021	395.188	361.865	395.844	328.308	364.154	351.214	362.357	339.761	363.255	3.56173	3.22898	93.126	106.92	87.4377	98.1175
8	4.74	5.132	3.866	3.623	3.421	2.827	2.942	2.675	3.74225	3.56425	18.593	15.556	11.185	14.259	14.889	14.9075	329.132	335.453	331.784	332.137	330.458	333.795	379.519	389.074	376.741	379	378.13	384.037	3.97862	4.18251	88.3046	93.6508	101.043	107.747
9	4.125	3.856	4.065	4.006	3.246	3.109	3.72	3.309	3.789	3.57	22.842	7.176	14.158	15.438	18.5	11.307	308.878	288.755	308.234	286.106	308.556	287.43	337.583	355.167	364.667	320.333	351.125	337.75	4.88255	3.16723	81.4347	80.5127	92.6696	94.6078
10	3.137	3.253	3.452	3.088	4.128	3.972	3.59	4.037	3.57675	3.5875	21.75	13.062	24.312	25.438	23.031	19.25	316.38	306.68	302.711	299.933	309.546	303.307	377.5	355.462	350.077	348	363.788	351.731	6.43909	5.36585	86.5438	84.5454	101.709	98.0435
11	3.89	3.804	3.919	4.138	3.225	3.12	3.328	2.871	3.5905	3.48325	33.133	18.733	27	19.353	30.0665	19.043	273.82	271.68	268.34	267.36	271.08	269.52	373.308	399.462	372.667	398.917	372.987	399.189	8.3739	5.46702	75.4992	77.376	103.882	114.603
12	3.302	3.192	3.141	3.49	3.163	2.856	2.841	2.989	3.11175	3.13175	26.562	20.5	24.278	17.667	25.42	19.0835	262.86	297.98	266.3	297.64	264.58	297.81	332.167	404	301.833	345.083	317	374.542	8.16904	6.09356	85.0261	95.0938	101.872	119.595
13	3.079	3.458	3.766	3.84	2.772	2.689	2.634	2.582	3.06275	3.14225	30.6	24.684	33.235	33.412	31.9175	29.048	309.48	324.174	307.98	321.56	308.73	322.867	318.538	381.083	300.167	377.3	309.352	379.192	10.4212	9.24433	100.802	102.75	101.005	120.675
14	3.768	3.628	2.734	2.849	4.54	3.941	3.856	3.035	3.7245	3.36325	12.526	16	23	14.562	17.763	15.281	315.49	300.776	311.959	297.592	313.725	299.184	433.615	429	443.769	388.231	438.692	408.615	4.76923	4.54352	84.2326	88.9568	117.785	121.494
15	3.919	3.295	2.864	3.051	3.111	3.333	2.73	2.878	3.156	3.13925	18.625	18.118	24	21.312	21.3125	19.715	326.444	315.041	329.222	305.857	327.833	310.449	370.615	411.583	423.231	425	396.923	418.292	6.75301	6.28016	103.876	98.8927	125.768	133.246
16	4.051	3.483	4.844	3.672	3.565	3.212	3.031	2.562	3.87275	3.23225	29.895	15.235	26	31.438	27.9475	23.3365	296.578	277.34	299.261	275.125	297.919	276.232	396.538	378.154	415.308	405	405.923	391.577	7.21645	7.21989	76.9271	85.4614	104.815	121.147
17	3.517	3.035	3.095	3.112	3.238	3.018	3.329	3.033	3.29475	3.0495	21.824	18.647	31.235	34.176	26.5295	26.4115	261.417	246.583	263.24	244.3	262.328	245.442	383.846	379.154	401.083	386.417	392.465	382.785	8.05205	8.66093	79.6202	80.4858	119.118	125.524
18	3.935	3.471	3.949	3.069	3.446	2.967	3.45	2.633	3.695	3.035	43	23.625	27.75	18.706	35.375	21.1655	336.978	297.378	313.178	284.386	325.078	290.882	424.846	366.167	413.167	421.077	419.006	393.622	9.57375	6.97381	87.9778	95.8425	113.398	129.694
19	3.953	3.385	3.61	3.13	3.008	3.043	2.992	3.022	3.39075	3.145	33.25	31.875	23.647	27.471	28.4485	29.673	292.14	294.18	281.98	274.878	287.06	284.529	343.692	365.25	340.154	386.077	341.923	375.663	8.39003	9.43498	84.6597	90.4703	100.84	119.448
20	2.701	2.529	3.351	2.508	4.845	4.109	4.403	3.787	3.825	3.23325	35.842	38.684	37.105	31.053	36.4735	34.8685	369.696	352.717	365.306	344.388	367.501	348.553	385.923	394.583	478.538	443.867	432.231	419.225	9.53556	10.7844	96.0787	107.803	113.001	129.661
21	3.401	3.905	4.014	3.284	3.741	3.247	3.9	3.226	3.764	3.4155	17.053	17.444	30.941	23.562	23.997	20.503	321.125	304.776	320.587	307.615	320.856	306.196	338.667	338.25	309.846	376.615	324.256	357.433	6.3754	6.00293	85.2434	89.6488	86.1468	104.65
22	3.732	3.287	3.805	2.792	4.223	3.228	3.303	2.847	3.76575	3.0385	27.882	25.941	25.176	24.706	26.529	25.3235	340.333	320.625	332.961	303.078	336.647	311.851	406.077	399.692	378.692	359.769	392.385	379.731	7.04481	8.33421	89.3971	102.633	104.198	124.973
23	4.236	3.374	3.946	3.314	3.384	2.998	2.816	3.196	3.5955	3.2205	15.8	24.2	12.235	11.471	14.0175	17.8355	327.72	297.2	323	294.128	325.36	295.664	378.091	367.091	394	390.222	386.046	378.656	3.89862	5.53812	90.4909	91.8069	107.369	117.577
24	4.068	3.955	4.197	4.158	4.021	3.25	3.747	2.827	4.00825	3.5475	40.222	30.278	29.562	24.938	34.892	27.608	343.426	305.128	328.306	288.408	335.866	296.768	403.111	386.778	365.2	374	384.155	380.389	8.70505	7.78238	83.7937	83.6555	95.8412	107.227
25	4.977	4.363	4.487	3.5	3.669	3.03	3.187	2.859	4.08	3.438	24.941	23.118	29.471	22.235	27.206	22.6765	361.62	350.76	338.098	327.02	349.859	338.89	316.077	333.308	368.923	377.769	342.5	355.538	6.66814	6.59584	85.7498	98.5718	83.9461	103.414
26	4.086	3.543	4.021	3.661	4.159	3.154	3.588	3.076	3.9635	3.3585	23.529	30.765	27.471	23.118	25.5	26.9415	298.633	279.959	318.354	289.896	308.493	284.928	379.583	365.583	427.308	410.692	403.446	388.138	6.43371	8.02188	77.8336	84.8377	101.79	115.569
27	4.212	3.519	4.334	3.814	3.447	2.77	2.764	2.649	3.68925	3.188	15.071	16.357	14.941	17.176	15.006	16.7665	293.4	287.54	289.52	283.5	291.46	285.52	318.462	338.692	342.385	333.462	330.423	336.077	4.06749	5.25925	79.0025	89.5609	89.5639	105.419
28	3.429	2.709	4.287	3.646	3.3	3.632	3.04	3.334	3.514	3.33025	39.294	37.235	32.471	33.765	35.8825	35.5	292.245	298.714	277.204	272.347	284.725	285.53	329	371.462	351.5	398	340.25	384.731	10.2113	10.6599	81.0258	85.7385	96.827	115.526
29	3.638	3.18	3.64	3.64	3.554	3.034	3.067	2.831	3.47475	3.17125	15.438	15.167	22.579	19.471	19.0085	17.319	312.217	283.717	316.42	284.44	314.318	284.078	409.538	407.385	410.917	408.5	410.227	407.942	5.47047	5.46125	90.4579	89.5793	118.06	128.638
30	3.736	3.542	3.653	3.881	3.266	2.943	3.433	3.009	3.522	3.34375	3.471	7.4	17.944	8	10.7075	7.7	386.24	378.42	373.22	359.74	379.73	369.08	398.462	390.643	289.333	404.25	343.898	397.447	3.04018	2.3028	107.817	110.379	97.6427	118.863
31	4.177	3.964	3.727	3.836	2.87	3.065	2.94	2.715	3.4285	3.395	22.235	23.588	23.118	17.647	22.6765	20.6175	292.041	329.106	300.92	331.938	296.481	330.522	315.917	352.231	357.077	388.615	336.497	370.423	6.61412	6.0729	86.4753	97.3555	98.147	109.108

## Sheet: legend
patient_ID		Patient ID
BMI(kg/m2)		Body Mass Index
SPL(max) at rest dB0		Sound Pressure Level (maximal) at rest
SPL(max)_tirm		Sound Pressure Level (maximal) without QS
SPL(max)_qtirm		Sound Pressure Level (maximal) with QS
SNR_liquor_tirm		signal to noise ratio liquor cerebrospinalis TIRM without QS
SNR_liquor_qtirm		signal to noise ratio liquor cerebrospinalis TIRM with QS
SNR_white_matter_tirm		signal to noise ratio white matter TIRM without QS
SNR_white_matter_qtirm		signal to noise ratio white matter TIRM with QS
SNR_gray_matter_trim		signal to noise ratio gray matter TIRM without QS
SNR_gray_matter_qtirm		signal to noise ratio gray matter TIRM with QS
TIRM		TIRM sequence without QS
qTIRM		TIRM sequence with QS
SI		Dignal Intensity
SD		Standard deviation of the background noise
